# Supplementary material for: Blood donor biobank as a resource in personalised biomedical genetic research
Source: Eur J Hum Genet. 2024 Jan 12;34(7):923–31. doi: 10.1038/s41431-023-01528-0 (PMC13342636; doi:10.1038/s41431-023-01528-0)
Supplement: Supplementary file 1 — Supplementary Table 1a [file 41431_2023_1528_MOESM1_ESM.xlsx]

## Sheet: List of variants_mutations
Supplementary Table 1a A list of the 53 rare variants and blood donation associated mutations. The minor allele frequencies in the Blood Service Biobank, the result of Hardy-Weinberg Equilibrium and association found in FinnGen for the rare disease associated variants are listed.
Position	rs_number	MAF Blood Service Biobank	HWE p-value	adj_pvalue	Associated phenotype 13	OR 13
chr1_11193760_C_T	rs147660927	0.0401819	0.88465	1	Glaucoma	0.703
chr1_15445717_C_T	rs121909293	0.021675	0.790657	1	Acute pancreatitis	1.7
chr1_155200601_G_A	rs199935580	0.00065872	1	1	Carpal tunnel syndrome	5.1
chr1_183969466_T_C	rs35937944	0.0171424	0.0182418	0.205073	Arthrosis	0.79
chr1_55039974_G_T	rs11591147	0.0374843	0.640952	1	Statin medication	0.54
chr10_113725526_T_C	rs141266925	0.0154486	1	1	Disorders of lens	1.31
chr8_132887335_C_T	rs766868752	0.000548934	1	1	Atrial fibrillation and flutter	2.92
chr11_114439657_G_A	rs200852670	0.000705772	1	1	Severe traumatic brain injury	14
chr12_103742510_C_T	rs142351376	0.0148055	0.244185	1	Venous thromboembolism	1.67
chr12_108591873_G_A	rs144109867	0.0168758	0.612124	1	Glaucoma	1.4
chr12_49272869_C_T	rs200317762	0.00224279	1	1	Sudden idiopathic hearing loss	35.2
chr12_55726956_G_C	rs148781286	0.00541092	0.23862	1	Childhood asthma	3.46
chr12_56173736_G_A	rs201829738	0.00315245	1	1	Hallux valgus	3.3
chr12_6773332_C_A	rs149722682	0.00103513	1	1	Hypothyroidism, strict autoimmune	3.19
chr14_99668272_G_A	rs201483470	0.00738708	0.0308473	0.329433	Coronary revascularization	1.97
chr15_101029169_C_T	rs41531245	0.00744981	0.697413	1	Umbilical hernia	2.69
chr10_73655817_C_A	rs74653330	0.044244	0.642588	1	Actinic keratosis	2.28
chr15_57632516_A_C	rs147301839	0.01101	0.443243	1	Other arrhythmias	1.4
chr7_143351678_C_T	rs534125149	0.0284191	0.541826	1	Coronary atherosclerosis	0.75
chr16_1947063_G_A	rs147972626	0.011559	0.326625	1	Atrial fibrillation and flutter	1.51
chr16_1954141_C_T	rs201864074	0.0115119	1	1	Atrial fibrillation and flutter	1.48
chr16_27344903_G_A	rs144651842	0.0730238	0.964287	1	Chronic lower respiratory diseases	0.88
chr16_57901371_T_A	rs201162411	0.00643036	0.379202	1	Hereditary retinal dystrophy	380
chr17_81189958_G_A	rs72553883	0.0231964	0.804148	1	Chronic diseases of tonsils and adenoids	1.41
chr17_40363641_G_T	rs201955556	0.0127823	0.185043	1	Varicose veins	0.62
chr17_48728343_C_T	rs138213197	0.00734003	0.423781	1	Prostate cancer	8.94
chr17_58358769_C_T	rs199598395	0.00915935	0.346187	1	Other and unspecified iron deficiency	3.74
chr15_88901702_C_CTGT	rs80338958	0.000627353	1	1	Myotonic disorders	6.30 x 10^23
chr21_44294411_C_T	rs74006007	0.0124843	0.82186	1	Brain glioblastoma	340
chr18_63804628_G_A	rs201208667	0.00633626	0.365546	1	Atopic dermatitis	2
chr19_19269704_A_G	rs187429064	0.0504705	0.0897601	0.864771	Statin medication	0.86
chr19_40256953_G_T	rs184042322	0.0107277	0.421939	1	Type 2 diabetes	1.32
chr19_49465749_C_G	rs150414818	0.00766939	1	1	Gout	10.8
chr19_50276163_G_A	rs371254530	0.000297992	1	1	Sensorineural hearing loss	19.9
chr19_50301724_C_T	rs199600574	0.0178639	1	1	Atrial fibrillation and flutter	1.4
chr2_203202685_A_G	rs200336521	0.00525408	0.586072	1	Coronary artery bypass grafting	2.5
chr20_46352080_G_A	rs77482050	0.0550345	0.419036	1	Prostate cancer	0.69
chr2_97725153_C_T	rs145955907	0.0194636	0.883399	1	Sarcoidosis	2.05
chr20_45910063_C_A	rs201557719	0.00254078	0.185395	1	Coronary revascularization	3
chr4_87845066_GGAAA_G	rs780302457	0.000674404	1	1	Diseases of salivary glands	38.5
chr6_137879120_T_G	rs74203920	0.0343632	0.799876	1	Type 1 diabetes	1.45
chr22_28725099_A_G	rs17879961	0.0289366	0.195549	1	Benign neoplasms	1.24
chr3_38613787_G_A	rs45620037	0.0050345	0.554961	1	Atrial fibrillation and flutter	0.49
chr6_116916217_TAC_T	rs753138805	0.00297992	1	1	Otosclerosis	18.9
chr17_63945614_C_T	rs776981958	0.000266625	1	1	Idiopathic pulmonary fibrosis	1.03x10^03
chr5_169588475_G_A	rs116483731	0.0292189	0.620891	1	Idiopathic pulmonary fibrosis	3.13
chr9_133636606_C_T	rs770636874	0.000580301	1	1	Type 2 diabetes	2.3
chr15_27983407_C_T	rs745973283	0.000517566	1	1	Unspecified dorsopathies	3.00 x 10^05
chr17_16940415_G_T	rs62621812	0.0390056	0.881312	1	Other cataract	1.38
chr7_127375029_G_A	rs55960271	0.0168444	0.733092	1	Myotonic disorders	1.21x10^05
chr2_241200185_G_A	rs771807370	0.00086261	1	1	Hypothyroidism, strict autoimmune	3.2
chr5_1279370_T_C	rs77273740	0.0452478	0.436783	1	Hypertensive diseases	0.84
chr9_135486839_G_A	rs199680517	0.017707	0.872635	1	Endometriosis of ovary	1.97
Blood donation related mutations:
Position	rs number	MAF Blood Service Biobank	HWE p-value	adj_pvalue	Gene
chr17_4933038_T_C	rs771048666	0.00086261	1	1	GP1BA
chr3_129061921_A_G	rs5030764	0.000768507	1	1	GP9
chr3_129061906_T_C	rs28933377	0.000219573	1	1	GP9
chr6_26090951_C_G	rs1799945	0.116531	0.971891	1	HFE
chr6_26092913_G_A	rs1800562	0.0390997	0.00445069	0.0530214	HFE
