# Supplementary material for: Blood donor biobank as a resource in personalised biomedical genetic research
Source: Eur J Hum Genet. 2024 Jan 12;34(7):923–31. doi: 10.1038/s41431-023-01528-0 (PMC13342636; doi:10.1038/s41431-023-01528-0)
Supplement: Supplementary file 2 — Supplementary Table 1b [file 41431_2023_1528_MOESM2_ESM.xlsx]

## Sheet: Regions in English
Supplementary Table 1b A list of the Finnish regions and their names in English when applicable.
Region_Finnish	Region_English
Ahvenanmaa	NA
Etelä-Karjala	South Karelia
Etelä-Pohjanmaa	South Ostrobothnia
Etelä-Savo	Southern Savo
Kainuu	NA
Kanta-Häme	NA
Keski-Pohjanmaa	Central Ostrobothnia
Keski-Suomi	NA
Kymenlaakso	NA
Lappi	Lapland
Pirkanmaa	NA
Pohjanmaa	Ostrobothnia
Pohjois-Karjala	North Karelia
Pohjois-Pohjanmaa	Northern Ostrobothnia
Pohjois-Savo	Northern Savo
Päijät-Häme	NA
Satakunta	NA
Uusimaa	NA
Varsinais-Suomi	NA
