# Supplementary material for: Blood donor biobank as a resource in personalised biomedical genetic research
Source: Eur J Hum Genet. 2024 Jan 12;34(7):923–31. doi: 10.1038/s41431-023-01528-0 (PMC13342636; doi:10.1038/s41431-023-01528-0)
Supplement: Supplementary file 3 — Supplementary Table 1c [file 41431_2023_1528_MOESM3_ESM.xlsx]

## Sheet: Frequencies
Supplementary Table 1c A list of frequencies of HFE C282Y, GP1BA Leu129Pro, GP9 Asn45Ser and GP9 Leu40Pro mutations and HLA-DQ2/DQ8 genotype frequencies in each region.
Region	HFE C282Y	HLA-DQ2/DQ8	GP1BA Leu129Pro	GP9 Asn45Ser	GP9 Leu40Pro
Ahvenanmaa	0.0654545	0.0218182	0	0	0.00181818
Etelä-Karjala	0.0308442	0.00974026	0.000811688	0.00162338	0
Etelä-Pohjanmaa	0.0452899	0.0123188	0.000362319	0.00434783	0.000362319
Etelä-Savo	0.0349233	0.0153322	0.000851789	0	0
Kainuu	0.0169492	0.00847458	0	0	0
Kanta-Häme	0.0334207	0.0104849	0	0	0
Keski-Pohjanmaa	0.0509868	0.00657895	0	0	0
Keski-Suomi	0.0372032	0.00949868	0.00105541	0.00105541	0
Kymenlaakso	0.0380068	0.00168919	0.00168919	0	0
Lappi	0.0405405	0.023166	0.0019305	0.0019305	0
Päijät-Häme	0.0289346	0.0135208	0.00216333	0	0.000270416
Pirkanmaa	0.0349591	0.011841	0.000563857	0.00112771	0.000281928
Pohjanmaa	0.0554562	0.0161002	0	0.00178891	0
Pohjois-Karjala	0.0317848	0.00733496	0.00122249	0	0.00122249
Pohjois-Pohjanmaa	0.0406872	0.0108499	0.000904159	0.000301386	0.000301386
Pohjois-Savo	0.0394015	0.00947631	0.00374065	0.000498753	0.000498753
Satakunta	0.046532	0.00877963	0.000438982	0	0
Uusimaa	0.0372927	0.00956532	0.00048432	0.00048432	0.0003027
Varsinais-Suomi	0.0381844	0.00720461	0.000450288	0.000810519	0
