# Supplementary material for: Blood donor biobank as a resource in personalised biomedical genetic research
Source: Eur J Hum Genet. 2024 Jan 12;34(7):923–31. doi: 10.1038/s41431-023-01528-0 (PMC13342636; doi:10.1038/s41431-023-01528-0)
Supplement: Supplementary file 6 — Supplementary 4a [file 41431_2023_1528_MOESM6_ESM.xlsx]

## Sheet: 4a
Supplementary 4a Mean PC1 and PC2 values shown on a map of Finland based on donor’s home region and PC value.
