# Supplementary material for: Blood donor biobank as a resource in personalised biomedical genetic research
Source: Eur J Hum Genet. 2024 Jan 12;34(7):923–31. doi: 10.1038/s41431-023-01528-0 (PMC13342636; doi:10.1038/s41431-023-01528-0)
Supplement: Supplementary file 7 — Supplementary 4b [file 41431_2023_1528_MOESM7_ESM.xlsx]

## Sheet: 4b
Supplementary 4b Results of PC1 comparison between donors positive (carrying at least one copy of the variant) or negative (not carrying any copy of the variant) for a specific variant. East/West division (based on 4a Figure): if the PC1 mean of positive donors is < 0, variant is considered to be clustered in East of Finland. Respectively if the corresponding mean value of PC1 is > 0, variant is …
marker	rs_number	mean_neg	mean_pos	conf.int1	conf.int2	method	p.value	adj_pvalue	geographical clustering
chr1_11193760	rs147660927	-0.000592695	0.00353436	-0.00487336	-0.00338074	Two Sample t-test	2.52842e-27	1.18713e-25	East
chr1_15445717	rs121909293	-0.00040975	0.00294204	-0.00434269	-0.0023609	Two Sample t-test	3.41326e-11	8.0129e-10	East
chr1_155200601	rs199935580	-0.000278815	0.0112702	-0.0171029	-0.00599519	Two Sample t-test	4.59662e-05	0.000698841	East
chr1_183969466	rs35937944	-0.000496457	0.00632439	-0.00793357	-0.00570812	Two Sample t-test	3.54099e-33	1.82344e-31	East
chr1_55039974	rs11591147	-0.000518928	0.00291728	-0.00420753	-0.00266488	Two Sample t-test	2.63228e-18	9.3379e-17	East
chr10_113725526	rs141266925	-0.000384268	0.00351361	-0.00506606	-0.00272971	Two Sample t-test	6.24579e-11	1.42435e-09	East
chr10_73655817	rs766868752	-0.00028674	0.0203003	-0.0266076	-0.0145665	Two Sample t-test	2.0881e-11	4.97514e-10	East
chr11_114439657	rs200852670	-0.000264888	0.00072868	-0.00629076	0.00430362	Two Sample t-test	0.713148	1	East
chr12_103742510	rs142351376	-0.00053573	0.00870452	-0.0104337	-0.00804676	Two Sample t-test	8.05838e-52	6.43201e-50	East
chr12_108591873	rs144109867	-0.000425359	0.00428227	-0.0058181	-0.00359716	Two Sample t-test	1.0032e-16	3.33639e-15	East
chr12_49272869	rs200317762	-0.000313402	0.0104828	-0.0137787	-0.0078136	Two Sample t-test	1.32342e-12	3.46335e-11	East
chr12_55726956	rs148781286	-0.000337371	0.00645315	-0.00874136	-0.00483968	Two Sample t-test	9.11364e-12	2.3093e-10	East
chr12_56173736	rs201829738	-0.000288761	0.00367298	-0.00650347	-0.00142001	Two Sample t-test	0.00225202	0.0280861	East
chr12_6773332	rs149722682	-0.000237405	-0.0126448	0.00798125	0.0168335	Two Sample t-test	3.95152e-08	7.50954e-07	West
chr14_99668272	rs201483470	-0.000308982	0.00277892	-0.0047682	-0.0014076	Two Sample t-test	0.000316295	0.00435275	East
chr15_101029169	rs41531245	-0.000313568	0.00303235	-0.00501322	-0.00167861	Two Sample t-test	8.39497e-05	0.00122948	East
chr15_27983407	rs74653330	-0.000593259	0.00315308	-0.00446014	-0.00303255	Two Sample t-test	8.83986e-25	3.81393e-23	East
chr15_57632516	rs147301839	-0.00043476	0.00734935	-0.00916227	-0.00640594	Two Sample t-test	1.97726e-28	9.86377e-27	East
chr15_88901702	rs534125149	-0.000444392	0.00275241	-0.00407282	-0.00232078	Two Sample t-test	8.70648e-13	2.3557e-11	East
chr16_1947063	rs147972626	-0.000304351	0.00144615	-0.00309134	-0.000409669	Two Sample t-test	0.0105052	0.121522	East
chr16_1954141	rs201864074	-0.000158295	-0.00466258	0.00316334	0.00584523	Two Sample t-test	4.6594e-11	1.07798e-09	West
chr16_27344903	rs144651842	-0.000793174	0.00294401	-0.00431653	-0.00315783	Two Sample t-test	1.50636e-36	8.90621e-35	East
chr16_57901371	rs201162411	-0.000284748	0.00135667	-0.00343094	0.000148106	Two Sample t-test	0.0722148	0.720502	East
chr17_16940415	rs72553883	-0.000255881	-0.000416837	-0.000797193	0.0011191	Two Sample t-test	0.741961	1	West
chr17_40363641	rs201955556	-0.000435654	0.00629017	-0.00800627	-0.00544539	Two Sample t-test	8.11054e-25	3.59647e-23	East
chr17_48728343	rs138213197	-0.000257364	-0.000668787	-0.00126923	0.00209208	Two Sample t-test	0.63136	1	West
chr17_4933038	rs771048666	-0.000289969	0.0144684	-0.0195379	-0.00997882	Two Sample t-test	1.44499e-09	3.03515e-08	East
chr17_58358769	rs199598395	-0.000318522	0.00271161	-0.00454625	-0.00151402	Two Sample t-test	8.97137e-05	0.00130195	East
chr17_63945614	rs80338958	-0.00024883	-0.0124307	0.00632799	0.0180357	Two Sample t-test	4.53795e-05	0.000696555	West
chr17_81189958	rs74006007	-0.000323653	0.00210719	-0.00373406	-0.00112761	Two Sample t-test	0.000256647	0.0035626	East
chr18_63804628	rs201208667	-0.00023611	-0.00238415	0.000340188	0.0039559	Two Sample t-test	0.0198726	0.220304	West
chr19_19269704	rs187429064	-0.000709665	0.00381932	-0.00520689	-0.00385107	Two Sample t-test	4.51707e-39	3.00452e-37	East
chr19_40256953	rs184042322	-0.000322194	0.00238857	-0.00410173	-0.00131979	Two Sample t-test	0.000133834	0.00189068	East
chr19_49465749	rs150414818	-0.000201772	-0.00419272	0.0023488	0.0056331	Two Sample t-test	1.9112e-06	3.42804e-05	West
chr19_50276163	rs371254530	-0.000265469	0.00295385	-0.011277	0.00483838	Two Sample t-test	0.433573	1	East
chr19_50301724	rs199600574	-0.000566669	0.00790477	-0.00955782	-0.00738505	Two Sample t-test	1.53995e-52	1.29385e-50	East
chr2_203202685	rs200336521	-0.000298961	0.0030354	-0.00530736	-0.00136136	Two Sample t-test	0.000925867	0.0119194	East
chr2_241200185	rs77482050	-0.000726423	0.00355584	-0.00493293	-0.0036316	Two Sample t-test	5.70161e-38	3.64072e-36	East
chr2_97725153	rs145955907	-0.000380771	0.00265445	-0.00408565	-0.00198479	Two Sample t-test	1.49636e-08	2.98591e-07	East
chr20_45910063	rs201557719	-0.000213333	-0.0101119	0.00704556	0.0127515	Two Sample t-test	1.06255e-11	2.65032e-10	West
chr20_46352080	rs780302457	-0.000283893	0.0150776	-0.0209142	-0.00980886	Two Sample t-test	5.92286e-08	1.11235e-06	East
chr21_44294411	rs74203920	-0.000672566	0.00534461	-0.00681915	-0.00521521	Two Sample t-test	8.70192e-49	6.31424e-47	East
chr22_28725099	rs17879961	-0.000234286	-0.000742028	-0.00036325	0.00137873	Two Sample t-test	0.253213	1	West
chr3_129061906	rs28933377	-0.000266978	0.00941188	-0.0202669	0.000909161	Two Sample t-test	0.0731847	0.725643	East
chr3_129061921	rs5030764	-0.000242052	-0.0136194	0.00830763	0.0184472	Two Sample t-test	2.33228e-07	4.32924e-06	West
chr3_38613787	rs45620037	-0.000180673	-0.00835642	0.00615378	0.0101977	Two Sample t-test	2.35298e-15	6.82944e-14	West
chr4_87845066	rs753138805	-0.000272936	0.00129517	-0.00417863	0.00104243	Two Sample t-test	0.239059	1	East
chr5_1279370	rs776981958	-0.000268979	0.0095284	-0.018315	-0.0012798	Two Sample t-test	0.024169	0.262464	East
chr5_169588475	rs116483731	-0.000538655	0.00423356	-0.00563965	-0.00390477	Two Sample t-test	4.63607e-27	2.11452e-25	East
chr6_116916217	rs770636874	-0.000277018	0.0110559	-0.017187	-0.00547884	Two Sample t-test	0.000148264	0.00207616	East
chr6_137879120	rs745973283	-0.000277612	0.0130299	-0.0195159	-0.00709902	Two Sample t-test	2.66221e-05	0.000420775	East
chr6_26090951	rs1799945	0.000128491	-0.00165326	0.00129303	0.00227047	Two Sample t-test	9.1481e-13	2.43393e-11	West
chr6_26092913	rs1800562	-8.47073e-05	-0.0024368	0.00158792	0.00311627	Two Sample t-test	1.62925e-09	3.37774e-08	West
chr7_127375029	rs62621812	-0.000511527	0.0027014	-0.00397108	-0.00245477	Two Sample t-test	1.02796e-16	3.34895e-15	East
chr7_143351678	rs55960271	-0.000244408	-0.000815187	-0.000557956	0.00169951	Two Sample t-test	0.321618	1	West
chr8_132887335	rs771807370	-0.000278818	0.00812213	-0.0131388	-0.00366307	Two Sample t-test	0.000510734	0.00668289	East
chr9_133636606	rs77273740	-0.000416071	0.00129951	-0.00242698	-0.00100419	Two Sample t-test	2.29106e-06	4.0637e-05	East
chr9_135486839	rs199680517	-0.000195826	-0.00210766	0.000815035	0.00300863	Two Sample t-test	0.000635015	0.00824153	West
