# Supplementary material for: Blood donor biobank as a resource in personalised biomedical genetic research
Source: Eur J Hum Genet. 2024 Jan 12;34(7):923–31. doi: 10.1038/s41431-023-01528-0 (PMC13342636; doi:10.1038/s41431-023-01528-0)
Supplement: Supplementary file 8 — Supplementary 4c [file 41431_2023_1528_MOESM8_ESM.xlsx]

## Sheet: 4c
Supplementary 4c Results of PC2 comparison between donors positive (carrying at least one copy of the variant) or negative (not carrying any copy of the variant) for a specific variant. East/West/North division (based on 4a Figure): if the PC2 mean of positive donors is > = 0, the variant was considered to be clustered in South of Finland. If the corresponding mean value of PC2 is <= (-0.01), the…
marker	rs_number	mean_neg	mean_pos	conf.int1	conf.int2	method	p.value	adj_pvalue	geographical clustering
chr1_11193760	rs147660927	0.000124655	0.00157592	-0.00189895	-0.00100358	Two Sample t-test	2.12992e-10	4.72237e-09	South
chr1_15445717	rs121909293	0.00035041	-0.00216878	0.00192579	0.00311259	Two Sample t-test	9.07887e-17	3.08363e-15	North
chr1_155200601	rs199935580	0.000242654	-0.00142026	-0.00166527	0.00499109	Two Sample t-test	0.327426	1	North
chr1_183969466	rs35937944	0.000288745	-0.00112522	0.000745921	0.00208201	Two Sample t-test	3.35466e-05	0.000525021	North
chr1_55039974	rs11591147	0.000248473	0.000140421	-0.000354634	0.000570738	Two Sample t-test	0.647149	1	South
chr10_113725526	rs141266925	0.000376266	-0.00400522	0.00368289	0.00508009	Two Sample t-test	1.19612e-34	6.58425e-33	North
chr10_73655817	rs766868752	0.000244023	-0.00292211	-0.000443305	0.00677557	Two Sample t-test	0.0855675	0.843185	North
chr11_114439657	rs200852670	0.000236416	0.00298213	-0.00591912	0.000427698	Two Sample t-test	0.0899196	0.864771	South
chr12_103742510	rs142351376	0.000278744	-0.00102112	0.00058226	0.00201748	Two Sample t-test	0.00038523	0.00516776	North
chr12_108591873	rs144109867	0.000255744	-0.000189215	-0.000221069	0.00111099	Two Sample t-test	0.190388	1	North
chr12_49272869	rs200317762	0.000260836	-0.0041461	0.00261927	0.0061946	Two Sample t-test	1.35916e-06	2.46556e-05	North
chr12_55726956	rs148781286	0.00023365	0.000857168	-0.00179315	0.000546117	Two Sample t-test	0.296089	1	South
chr12_56173736	rs201829738	0.000225548	0.00255471	-0.00385192	-0.000806402	Two Sample t-test	0.00271968	0.0333966	South
chr12_6773332	rs149722682	0.000268121	-0.0129281	0.0105474	0.015845	Two Sample t-test	1.72217e-22	6.70535e-21	West
chr14_99668272	rs201483470	0.000248397	-0.000291125	-0.000467344	0.00154639	Two Sample t-test	0.2936	1	North
chr15_101029169	rs41531245	0.000216886	0.00178876	-0.00257086	-0.000572894	Two Sample t-test	0.00204366	0.0256882	South
chr15_27983407	rs74653330	0.000171319	0.000956418	-0.00121339	-0.000356805	Two Sample t-test	0.000327515	0.00446862	South
chr15_57632516	rs147301839	0.000221825	0.00106752	-0.00167299	-1.84074e-05	Two Sample t-test	0.0451161	0.464653	South
chr15_88901702	rs534125149	0.000171542	0.00138867	-0.00174222	-0.000692036	Two Sample t-test	5.56083e-06	9.5452e-05	South
chr16_1947063	rs147972626	0.000212978	0.00138777	-0.00197806	-0.000371516	Two Sample t-test	0.00415235	0.0498392	South
chr16_1954141	rs201864074	0.000305386	-0.00247705	0.00197911	0.00358576	Two Sample t-test	1.15101e-11	2.8268e-10	North
chr16_27344903	rs144651842	0.000122718	0.000953206	-0.00117837	-0.000482601	Two Sample t-test	2.89405e-06	5.07685e-05	South
chr16_57901371	rs201162411	0.000258442	-0.00112788	0.00031427	0.00245837	Two Sample t-test	0.0112617	0.129336	North
chr17_16940415	rs72553883	0.00029385	-0.000844576	0.000564542	0.00171231	Two Sample t-test	0.000101217	0.00145566	North
chr17_40363641	rs201955556	0.000235166	0.000441082	-0.000974377	0.000562546	Two Sample t-test	0.599441	1	South
chr17_48728343	rs138213197	0.000231427	0.000842377	-0.00161781	0.00039591	Two Sample t-test	0.234319	1	South
chr17_4933038	rs771048666	0.000242458	-0.000880293	-0.00174238	0.00398788	Two Sample t-test	0.442448	1	North
chr17_58358769	rs199598395	0.000203542	0.00223299	-0.0029377	-0.0011212	Two Sample t-test	1.19267e-05	0.000196281	South
chr17_63945614	rs80338958	0.000252965	-0.0101964	0.00694333	0.0139554	Two Sample t-test	5.22053e-09	1.06844e-07	West
chr17_81189958	rs74006007	0.000271859	-0.000996447	0.000487502	0.00204911	Two Sample t-test	0.00145497	0.0184337	North
chr18_63804628	rs201208667	0.000220285	0.00180476	-0.00266751	-0.000501435	Two Sample t-test	0.00413987	0.0498392	South
chr19_19269704	rs187429064	0.000284613	-0.000163728	4.10807e-05	0.000855602	Two Sample t-test	0.0309549	0.329433	North
chr19_40256953	rs184042322	0.000233803	0.000539918	-0.00113964	0.000527411	Two Sample t-test	0.471635	1	South
chr19_49465749	rs150414818	0.000227441	0.0010687	-0.0018254	0.000142879	Two Sample t-test	0.0938505	0.891777	South
chr19_50276163	rs371254530	0.000246022	-0.00857981	0.00399944	0.0136522	Two Sample t-test	0.000338579	0.00458043	North
chr19_50301724	rs199600574	0.000253418	-0.00010919	-0.000290759	0.00101598	Two Sample t-test	0.276695	1	North
chr2_203202685	rs200336521	0.000211657	0.00291282	-0.00388301	-0.00151932	Two Sample t-test	7.49988e-06	0.000124713	South
chr2_241200185	rs77482050	0.000164953	0.00086313	-0.00108899	-0.000307361	Two Sample t-test	0.000463243	0.00611156	South
chr2_97725153	rs145955907	0.000186563	0.00158018	-0.00202307	-0.000764168	Two Sample t-test	1.43227e-05	0.000233307	South
chr20_45910063	rs201557719	0.000208528	0.0065134	-0.00801393	-0.00459581	Two Sample t-test	4.91709e-13	1.35335e-11	South
chr20_46352080	rs780302457	0.000245557	-0.00359734	0.00051495	0.00717085	Two Sample t-test	0.0236225	0.258286	North
chr21_44294411	rs74203920	0.000214355	0.000597968	-0.000865782	9.85571e-05	Two Sample t-test	0.118911	1	South
chr22_28725099	rs17879961	5.49077e-05	0.00328685	-0.00375248	-0.0027114	Two Sample t-test	5.43148e-34	2.89019e-32	South
chr3_129061906	rs28933377	0.000240252	0.000749796	-0.00685317	0.00583408	Two Sample t-test	0.874901	1	South
chr3_129061921	rs5030764	0.000254895	-0.00879017	0.00600813	0.012082	Two Sample t-test	5.34682e-09	1.08043e-07	North
chr3_38613787	rs45620037	0.000266071	-0.00226614	0.00131992	0.0037445	Two Sample t-test	4.24902e-05	0.000658538	North
chr4_87845066	rs753138805	0.000257444	-0.00254869	0.00124245	0.00436982	Two Sample t-test	0.000436405	0.00580548	North
chr5_1279370	rs776981958	0.000238947	0.00287422	-0.00773851	0.00246796	Two Sample t-test	0.311474	1	South
chr5_169588475	rs116483731	0.000212674	0.000694093	-0.00100208	3.92436e-05	Two Sample t-test	0.0699484	0.706723	South
chr6_116916217	rs770636874	0.000246717	-0.00499064	0.00172982	0.00874489	Two Sample t-test	0.00342853	0.0417797	North
chr6_137879120	rs745973283	0.000239336	0.00127429	-0.00475552	0.00268561	Two Sample t-test	0.585602	1	South
chr6_26090951	rs1799945	-5.84113e-06	0.00111379	-0.0014124	-0.000826863	Two Sample t-test	6.77126e-14	1.93023e-12	South
chr6_26092913	rs1800562	0.000359829	-0.0012114	0.00111347	0.00202898	Two Sample t-test	1.75321e-11	4.24053e-10	North
chr7_127375029	rs62621812	0.000210354	0.000599966	-0.000844322	6.50974e-05	Two Sample t-test	0.0930771	0.889724	South
chr7_143351678	rs55960271	0.000215678	0.000958564	-0.00141907	-6.67023e-05	Two Sample t-test	0.0312958	0.330856	South
chr8_132887335	rs771807370	0.000238551	0.00126942	-0.00386989	0.00180814	Two Sample t-test	0.47665	1	South
chr9_133636606	rs77273740	0.000223249	0.00041645	-0.00061955	0.000233147	Two Sample t-test	0.374441	1	South
chr9_135486839	rs199680517	0.00020693	0.00115452	-0.00160472	-0.000290455	Two Sample t-test	0.00471071	0.0557034	South
